# Supplementary material for: Necroptosis-Related LncRNA Signatures for Prognostic Prediction in Uterine Corpora Endometrial Cancer
Source: Reprod Sci. 2022 Jul 19;30(2):576–89. doi: 10.1007/s43032-022-01023-9 (PMC9988759; doi:10.1007/s43032-022-01023-9)
Supplement: Supplementary file 1 — (ZIP 4.0 KB) [file 43032_2022_1023_MOESM1_ESM.zip]

Archive with 1 entries (1 files):
- Supplementary S1.xls
