# Supplementary material for: Necroptosis-Related LncRNA Signatures for Prognostic Prediction in Uterine Corpora Endometrial Cancer
Source: Reprod Sci. 2022 Jul 19;30(2):576–89. doi: 10.1007/s43032-022-01023-9 (PMC9988759; doi:10.1007/s43032-022-01023-9)
Supplement: Supplementary file 1 — (ZIP 4.0 KB) [file 43032_2022_1023_MOESM1_ESM.zip › Supplementary S1.xls]

TNF
TNFR1
CD95
TRAIL-R1
TRAIL-R2
RIPK1
RIPK3
MLKL
BIRC2(cIAP1/2)
BIRC3(cIAP1/2)
TLR3
TLR4
ZBP1(DAI\DLM-1)
FADD
HMGB1
IL-33
MOK(RAGE)
IRF6(LPS¹ýÈ¥Ãû×Ö)
PRR£¨Êý×Ö£¿£¿£¿ºÃ¶à¸ö£©
TRADD
TRAF2
TRAF5
CYLD
CASP8£¨caspase-8£©
RIPK1£¨RIP£©
IL1A
IL12A¡¢IL12B
CD274(PD-L1)
TNFRSF21(DR6)
APP
Tbx3
Prdm5
Bcl-2\Bcl2
p62
PD1
CTLA4
CCL2
CXCL1
CXCL10
TNFRSF10B(DR5)
TNFRSF10A(DR4)
FAS
DISC
CASP8(FLICE)
IL6
CXCL8
IL8
CXCL2
CSF2
CLEC9A
PTDSS1
PTDSS2
PKN1£¨PRK1£©
TAB2
TAB3
FLIP
NR2C2(TAK1)
TRIF
NEMO
XIAP
NLRP3
CASP1
TNFAIP3
DAI
MAP3K7£¨TAK1£©
RBCK1
SPATA2
SHARPIN
IKBKB(IKKB)
CHUK£¨IKKA£©
LUBAC
PELI1
IGF2BP1£¨ZBP1£©
OPTN
TNIP1(((ABIN-1)))
RelA
REL(c-Rel)
RELB
BAG4£¨SODD£©
GLUL
GLUD1
JNK£¨MAPK8£©
NOS3
CPLA2
FASLG£¨FasL£©
RIP3
RIP1
PGAM5
DRP1
PARP1
CASP1£¨Caspase-1£©
NOX
CASP3
CASP7
CASP9
APAF1
 BAX
BAK1£¨BAK£©
BID
PCSK1(NEC1)
IAP
NLR
IRF1
CASP3(caspase-3)
